# Supplementary material for: Epidemiological evidence relating risk factors to chronic obstructive pulmonary disease in China: A systematic review and meta-analysis
Source: PLoS One. 2021 Dec 28;16(12):e0261692. doi: 10.1371/journal.pone.0261692 (PMC8714110; doi:10.1371/journal.pone.0261692)
Supplement: S1 File — (XLSX) [file pone.0261692.s005.xlsx]

## Sheet: Sheet1
AHRQ score
No	Study	Define the source of information	List inclusion and exclusion criteria	Indicate time period used for identifying patients	Whether consecutive subjects	Indicate whether the evaluator conceals	Describe any assessments undertaken for quality assurance purposes	Explain exclusions	Control confounding	Processing missing data	Integrity of data collection	Clarification of incomplete data	Total score
1	XP Yan 2020	1	1	1	1	0	0	1	0	0	1	0	5
2	C Wang 2018	1	1	1	1	1	1	1	1	1	1	0	9
3	YM Tang 2018	1	1	1	1	0	0	1	1	0	0	0	5
4	YT Peng 2018	1	1	1	1	0	1	1	1	0	1	0	7
5	CJ Zhao 2018	1	1	1	0	0	0	0	0	0	1	0	5
6	YE Zhang 2018	1	1	1	1	0	0	1	1	0	0	0	5
7	S Liu 2017	1	1	1	1	1	1	1	1	1	1	0	9
8	YP Ding 2015	1	1	1	1	0	0	1	0	0	1	0	6
9	JH Yu 2015	1	1	1	1	0	0	0	0	0	1	0	5
10	G Hou 2012	1	1	1	1	0	0	0	0	0	1	0	5
11	NS Zhong 2007	1	1	1	1	0	0	1	1	0	1	0	7
12	PX Ran 2006	1	1	1	1	0	0	1	0	0	1	0	6
13	F Xu 2005	1	1	1	1	0	0	1	1	1	1	0	8
NOS score（cohort study）
No	Study	Selection				comparability		Outcome			Total score
		Representation of exposed population	Representation of exposed population	Representation of exposed population	Representation of exposed population	Age matching	Other factors	Definite outcome	Follow up duration	Rationality of follow-up interval
1	JC Li 2020	1	1	1	1	1	0	1	1	1	10
3	JC Li 2019	1	1	1	1	1	0	1	1	1	10
4	YM Zhou 2015	1	1	1	1	1	0	1	0	1	8
5	P Yin 2007	0	1	1	1	1	0	1	0	0	6
NOS score（case-control study）
No	Study	Selection				comparability		Outcome			Total score
		Definition of the cases	Representativeness of the cases	Selection of the controls	Definition of the controls	Age matching	Other factors	Reliable record	Exposure determination method	No response rate
1	HC Huang 2019	1	1	1	1	1	0	1	0	0	8
2	TC Chan 2015	1	1	1	1	1	0	1	1	1	9
3	M Chan-Yeung 2007	1	1	1	1	1	0	1	0	0	7
