# Supplementary material for: Epidemiological evidence relating risk factors to chronic obstructive pulmonary disease in China: A systematic review and meta-analysis
Source: PLoS One. 2021 Dec 28;16(12):e0261692. doi: 10.1371/journal.pone.0261692 (PMC8714110; doi:10.1371/journal.pone.0261692)
Supplement: S1 Data — (XLSX) [file pone.0261692.s006.xlsx]

## Sheet: Sheet1
Exposure to PM2.5
Study	Experimental		Control
	Events	total	Events	total		NR:Not reported
HC Huang 2019	209	791	799	3150
C Wang 2018	NR	NR	NR	NR
S Liu 2016	NR	NR	NR	NR
Age
Study	Experimental		Control
	Events	total	Events	total
XP Yan 2020	75	586	168	4139
YE Zhang 2018	17	154	81	1646
C Wang 2018	NR	NR	NR	NR
YM Tang 2018	NR	NR	NR	NR
YT Peng 2018	8	119	9	519
CJ Zhao 2018	28	95	1268	9265
YP Ding 2015	199	277	99	307
JH Yu 2015	52	248	177	2752
YM Zhou 2013	10	32	144	727
G Hou 2012	NR	NR	NR	NR
NS Zhong 2007	707	1668	2761	18577
PX Ran 2006	91	277	527	4834
F Xu 2005	827	1744	5355	27575
Male
Study	Experimental		Control
	Events	total	Events	total
HC Huang 2019	288	791	1118	3150
YE Zhang 2018	122	154	852	1646
C Wang 2018	NR	NR	NR	NR
YM Zhou 2013	24	32	292	727
G Hou 2012	NR	NR	NR	NR
NS Zhong 2007	1080	1668	7625	18577
F Xu 2005	1046	1744	13529	27575
Smoking history
Study	Experimental		Control
	Events	total	Events	total
YE Zhang 2018	74	154	486	1646
YM Tang 2018	147	213	841	2176
C Wang 2018	NR	NR	NR	NR
CJ Zhao 2018	23	95	212	9265
TC Chan 2015	55	96	37	104
YP Ding 2015	NR	NR	NR	NR
YM Zhou 2013	7	32	54	727
G Hou 2012	NR	NR	NR	NR
NS Zhong 2007	349	1668	1514	18577
M Chan-Yeung 2007	74	289	52	289
PX Ran 2006	55	277	576	4834
F Xu 2005	303	1744	2700	27575
Family history of respiratory diseases
Study	Experimental		Control
	Events	total	Events	total
C Wang 2018	NR	NR	NR	NR
JH Yu 2015	45	248	173	2752
YM Zhou 2013	NR	NR	NR	NR
NS Zhong 2007	540	1668	3941	18577
PX Ran 2006	94	277	1007	4834
Childhood respiratory infections
Study	Experimental		Control
	Events	total	Events	total
C Wang 2018	NR	NR	NR	NR
YP Ding 2015	NR	NR	NR	NR
NS Zhong 2007	450	1668	4383	18577
PX Ran 2006	13	277	92	4834
BMI＜18.5kg/m2
Study	Experimental		Control
	Events	total	Events	total
JC Li 2020	NR	NR	NR	NR
XP Yan 2020	31	586	90	4139
HC Huang 2019	19	791	119	3150
YT Peng 2018	10	119	14	519
C Wang 2018	NR	NR	NR	NR
YP Ding 2015	158	277	202	307
YM Zhou 2013	6	32	51	727
G Hou 2012	NR	NR	NR	NR
NS Zhong 2007	166	1668	630	18577
PX Ran 2006	44	277	196	4834
BMI≥28kg/m2
Study	Experimental		Control
	Events	total	Events	total
JC Li 2020	NR	NR	NR	NR
XP Yan 2020	234	586	2135	4139
YL Fan 2020	NR	NR	NR	NR
HC Huang 2019	138	791	541	3150
C Wang 2018	NR	NR	NR	NR
CJ Zhao 2018	47	95	1944	9265
YM Zhou 2013	NR	NR	NR	NR
PX Ran 2006	19	277	584	4834
Exposure to biomass burning emissions
Study	Experimental		Control
	Events	total	Events	total
JC Li 2019	NR	NR	NR	NR
YM Tang 2018	139	213	1713	2176
C Wang 2018	NR	NR	NR	NR
YP Ding 2015	NR	NR	NR	NR
G Hou 2012	NR	NR	NR	NR
NS Zhong 2007	892	1668	8696	18577
PX Ran 2006	203	277	3117	4834
Low education
Study	Experimental		Control
	Events	total	Events	total
CJ Zhao 2018	40	95	1409	9265
M Chan-Yeung 2007	NR	NR	NR	NR
NS Zhong 2007	496	1668	3328	18577
PX Ran 2006	251	277	3423	4834
Passive smoking history
Study	Experimental		Control
	Events	total	Events	total
HC Huang 2019	67	791	307	3150
YP Ding 2015	NR	NR	NR	NR
M Chan-Yeung 2007	211	289	173	289
P Yin 2007	156	429	1660	6068
Residence
Study	Experimental		Control
	Events	total	Events	total
C Wang 2018	NR	NR	NR	NR
CJ Zhao 2018	NR	NR	NR	NR
YM Tang 2018	174	213	1617	2176
NS Zhong 2007	830	1668	8604	18577
F Xu 2005	1330	1744	18517	27575
